# Supplementary material for: In Silico Studies of Novel Vemurafenib Derivatives as BRAF Kinase Inhibitors
Source: Molecules. 2023 Jul 7;28(13):5273. doi: 10.3390/molecules28135273 (PMC10343629; doi:10.3390/molecules28135273)
Supplement: Supplementary file 1 [file molecules-28-05273-s001.zip]

Archive with 1 entries (1 files):
- molecules-2399584-supplementary.pdf
